# Supplementary material for: Associations between Smoking and Alcohol and Follicular Lymphoma Incidence and Survival: A Family-Based Case-Control Study in Australia
Source: Cancers (Basel). 2022 May 30;14(11):2710. doi: 10.3390/cancers14112710 (PMC9179256; doi:10.3390/cancers14112710)
Supplement: Supplementary file 1 [file cancers-14-02710-s001.zip]

Archive with 1 entries (1 files):
- cancers-1700198-supplementary.pdf
